# Supplementary material for: The Elongator subunit Elp3 is a non-canonical tRNA acetyltransferase
Source: Nat Commun. 2019 Feb 7;10:625. doi: 10.1038/s41467-019-08579-2 (PMC6367351; doi:10.1038/s41467-019-08579-2)
Supplement: Supplementary file 2 — Source Data [file 41467_2019_8579_MOESM2_ESM.xlsx]

## Sheet: Figure 3b
Figure 3b	EMSA-Cy5

## Sheet: Figure 4d
Figure 4d	EMSA-Cy5

## Sheet: Supplementary Fig 1a
Supplementary Fig 1a

## Sheet: Supplementary Fig 2a
Supplementary Fig 2a

## Sheet: Supplementary Fig 3c
Supplementary Fig 3c

## Sheet: Supplementary Fig 3e
Supplementary Fig 3e

## Sheet: Supplementary Fig 4a
Supplementary Fig 4a

## Sheet: Supplementary Fig 4b
Supplementary Fig 4b
Ethedium bromide staining

## Sheet: Supplementary Fig 4d
Supplementary Fig 4d

## Sheet: Supplementary Fig 5b
Supplementary Fig 5b

[truncated: 12 more sheets: Figure 2d, Figure 3c, Figure 3d , Figure 4a, Figure 4c, Figure 4e, Supplementary Fig3d, Supplementary Fig3e, Supplementary Fig 4e, Supplementary Fig 5a, Supplementary Fig5b, Supplementary Fig 6a]
